# Supplementary material for: Evolution of Highly Biocompatible and Thermally Stable YVO4:Er3+/Yb3+ Upconversion Mesoporous Hollow Nanospheriods as Drug Carriers for Therapeutic Applications
Source: Nanomaterials (Basel). 2022 Jul 22;12(15):2520. doi: 10.3390/nano12152520 (PMC9332312; doi:10.3390/nano12152520)
Supplement: Supplementary file 1 [file nanomaterials-12-02520-s001.zip]

Archive with 1 entries (1 files):
- nanomaterials-1805804-supplementary.pdf
